# Supplementary material for: Lactic Acid Bacteria in Chinese Sauerkraut: Its Isolation and In Vitro Probiotic Properties
Source: Foods. 2025 Jul 30;14(15):2690. doi: 10.3390/foods14152690 (PMC12346754; doi:10.3390/foods14152690)
Supplement: Supplementary file 1 [file foods-14-02690-s001.zip]

Archive with 1 entries (1 files):
- foods-3778048-supplementary.pdf
